# Supplementary material for: Effects of Ventromedial Hypothalamic Nucleus (VMN) Aromatase Gene Knockdown on VMN Glycogen Metabolism and Glucoregulatory Neurotransmission
Source: Biology (Basel). 2023 Feb 3;12(2):242. doi: 10.3390/biology12020242 (PMC9953379; doi:10.3390/biology12020242)
Supplement: Supplementary file 1 [file biology-12-00242-s001.zip]

Archive with 1 entries (1 files):
- biology-2186472-supplementary.pdf
